# Supplementary material for: The seepage flow characteristics of hydrophobically associated polymers with different aggregation behaviours in porous media
Source: R Soc Open Sci. 2020 Jan 22;7(1):191270. doi: 10.1098/rsos.191270 (PMC7029935; doi:10.1098/rsos.191270)
Supplement: Excel document for table original data [file rsos191270supp1.xlsx]

## Sheet: table
The original rate in table 1
HMPAM		DHAP
concentration, mg/L	absorbance	concentration, mg/L	absorbance
20	0.377	20	0.243
40	0.594	40	0.407
60	0.82	60	0.535
80	1.045	80	0.654
100	1.253	100	0.826
120	1.399	120	0.99
140	1.758	140	1.136
160	1.895	160	1.38

## Sheet: table 4
unshear-HMPAM									sheared-HMPAM
3ml/min			1ml/min			0.5ml/min			0.5ml/min
Output volume	Relative concentration		Output volume	Relative concentration		Output volume	Relative concentration		Output volume	Relative concentration
0.340909	0		0.255682	0		0.340909	0		0.3885	0
0.767045	0.00564103		0.511364	0.00564103		0.4314	0.0017		0.804	0.0285714
1.02273	0.0282051		0.852273	0.0112821		0.7462	0.0102		0.9895	0.055102
1.27841	0.0620513		1.02273	0.0225641		1.02273	0.0112821		1.2215	0.180612
1.44886	0.203077		1.19318	0.0338462		1.15	0.1257		1.417	0.202041
1.61932	0.320513		1.27841	0.315897		1.36364	0.270769		1.642	0.42449
2.13068	0.463077		1.44886	0.552821		1.61932	0.473846		2.1095	0.757143
2.64205	0.992821		1.78977	0.744615		1.78977	0.885641		2.5765	0.855102
3.75	0.992821		2.38636	0.925128		2.38636	0.93641		3.539	0.887755
4.85795	1.0041		2.8125	0.975897		2.8125	0.947692		4.53	0.938776
10.0568	0.992821		3.83523	0.992821		3.83523	0.947692		9.5575	0.995918
15	0.998462		5.79545	1.01538		4.85795	0.953333		14.62	0.997959
20.0284	1.0041		19.9432	0.998462		9.97159	0.981538		19.6555	1
20.5398	0.992821		20.5398	0.958974		15	0.992821		20.1055	1.00016
21.3068	0.625128		20.9659	0.925128		20.1136	0.998462		20.4695	0.769388
21.5625	0.58		21.1364	0.868718		21.0511	0.981538		20.724	0.583673
21.9034	0.39641		21.5625	0.456923		21.6477	0.468205		20.983	0.536735
22.3295	0.210256		21.8182	0.27641		21.9034	0.321538		21.2525	0.247959
22.5852	0.124103		22.3295	0.0620513		22.0739	0.282051		21.5275	0.191837
23.267	0.0128205		23.267	0.0112821		22.8409	0.0338462		22.2785	0.104082
24.5455	0		24.8011	0		24.1193	0.00564103		23.4255	0.0581633
26.3352	0		25.3548	0		25.7386	0		24.9095	0
28.6364	0		26.3145	0		28.0398	0		26.967	0
unshear-DHAP									sheared-DHAP
3ml/min			1ml/min			0.5ml/min			0.5ml/min
Output volume	Relative concentration		Output volume	Relative concentration		Output volume	Relative concentration		Output volume	Relative concentration
0.406627	0		0.406627	0		0.361446	0		0.3475	2.52525e-06
0.813253	0		0.768072	0.0311321		0.768072	0		0.9	0.00430556
0.948795	0.0242138		0.993976	0.0553459		1.21988	0.172956		1.1225	0.00890909
1.21988	0.0553459		1.21988	0.183333		1.44578	0.809434		1.348	0.0389141
1.44578	0.0968553		1.4006	0.805975		1.67169	0.82673		1.5945	0.268977
1.62651	0.321698		1.67169	0.82673		2.12349	0.854403		1.833	0.593485
2.16867	0.740252		2.07831	0.854403		2.62048	0.854403		2.33	0.921263
2.66566	0.792138		2.5753	0.857862		3.70482	0.875157		2.8295	0.928333
3.75	0.857862		3.61446	0.885535		4.78916	0.940881		3.8075	0.924293
4.78916	0.978931		4.51807	0.940881		9.8494	0.999686		4.7855	0.933889
9.93976	0.999686		9.62349	0.999686		14.8645	0.999686		9.838	0.974798
14.9548	1.01006		14.6837	0.999686		19.9247	1.00314		14.893	0.997525
20.0151	1.01698		19.744	1.00314		20.4217	0.98239		19.9535	1.00561
20.4669	1.01698		20.3313	0.999686		21.0542	0.967925		20.4325	1.00056
21.0994	0.830189		21.1898	0.767925		21.4157	0.784591		20.9645	0.573788
21.506	0.740252		21.7319	0.581132		21.7319	0.539623		21.2665	0.160657
21.8223	0.515409		22.0482	0.539623		22.0482	0.245597		21.5415	0.129571
22.1837	0.162579		22.2741	0.249057		22.3645	0.190252		21.801	0.117068
22.5	0.249057		22.5452	0.193711		23.1777	0.103774		21.9905	0.105318
23.2229	0.0657233		23.3133	0.107233		24.4428	0.0553459		22.7335	0.0760657
24.3976	0.0553459		24.4428	0.0553459		26.1596	0.0415094		23.997	0.0429066
26.2952	0.0138365		25.9337	0		28.509	0.027673		25.6235	0.0176793
28.5542	0.0138365		26.9729	0		29.5434	0.0276		27.931	0.00399242
