# Supplementary material for: The seepage flow characteristics of hydrophobically associated polymers with different aggregation behaviours in porous media
Source: R Soc Open Sci. 2020 Jan 22;7(1):191270. doi: 10.1098/rsos.191270 (PMC7029935; doi:10.1098/rsos.191270)
Supplement: Excel document for figure original data [file rsos191270supp2.xlsx]

## Sheet: figure 5
figure 5
HMPAM
Wavelength (nm)	400mg/L	800mg/L	1400mg/L	2000mg/L	2500mg/L
	Intensity (a.u.)	Intensity (a.u.)	Intensity (a.u.)	Intensity (a.u.)	Intensity (a.u.)
350	3.66775	3.03652	7.464	4.63241	4.21281
351.07	2.80163	3.86639	7.50078	4.05684	6.88327
352	3.41452	4.34321	9.26564	5.44994	6.88631
353.07	4.23099	3.32091	7.8683	6.35621	7.07814
354	2.76419	5.17413	9.83612	5.60096	5.43121
355.07	6.44188	6.62742	9.24689	5.66377	6.96866
356	5.8375	6.19597	9.59988	8.22875	7.43618
357.07	6.44718	5.9451	9.15117	9.50706	7.54083
358	8.0735	7.68359	11.0123	9.57649	9.25712
359.07	10.1683	9.39108	13.3996	11.5388	11.4579
360	13.107	10.5257	14.4225	10.4948	12.7945
361.07	19.1081	15.9254	17.7616	14.0201	16.5989
362	21.949	16.8165	21.6404	17.63	19.9191
363.07	27.7292	21.7697	22.0505	20.6329	23.3736
364	31.3658	29.3074	28.1105	24.7395	24.9445
365.07	39.3968	30.8448	30.3718	29.0182	28.7322
366	54.6886	41.1927	36.0314	34.9917	37.8303
367.07	101.729	69.048	54.9476	48.2198	48.4165
368	146.939	95.9776	72.8272	65.8383	67.187
369.07	224.287	154.673	114.345	104.971	104.712
370	287.418	210.329	154.414	144.747	148.907
371.07	365.641	257.62	208.756	192.526	198.985
372	391.578	286.671	233.794	230.065	232.637
373.07	379.856	289.472	241.394	236.653	240.701
374	349.067	269.559	232.091	222.319	236.641
375.07	317.783	238.411	208.848	209.583	219.42
376	284.06	215.982	190.902	185.653	198.742
377.07	263.49	196.581	173.365	171.67	182.598
378	261.723	190.775	172.189	172.505	177.707
379.07	259.902	204.412	170.964	178.24	179.262
380	259.174	200.824	177.795	179.021	184.96
381.06	266.069	206.415	185.174	189.606	196.76
381.96	270.673	211.276	190.129	198.362	205.243
383.03	265.49	210.326	196.298	202.004	204.267
383.93	270.697	220.694	204.008	208.953	214.71
385	263.332	218.707	197.83	219.446	218.198
386.06	273.554	228.029	200.575	210.569	219.092
386.96	286.507	225.924	208.068	211.04	215.475
388.03	315.201	239.317	215.621	216.679	219.433
388.93	314.786	252.287	228.62	225.049	232.976
390	342.329	267.987	235.611	239.726	241.875
391.07	365.049	283.633	240.307	251.547	261.932
392	367.598	289.186	251.181	255.757	261.38
393.07	364.53	286.788	255.913	257.146	272.477
394	345.117	268.953	247.303	252.087	257.338
395.07	318.125	260.569	232.479	245.655	256.299
396	291.729	231.608	214.372	220.361	231.182
397.07	257.699	208.924	198.631	203.304	204.322
398	241.991	192.692	185.801	185.848	193.231
399.07	215.321	180.306	169.479	169.218	177.008
400	206.02	169.088	152.239	159.944	169.127
401.06	200.67	162.382	151.475	160.146	160.902
401.96	187.428	159.583	144.513	147.25	151.727
403.03	178.432	152.588	135.921	143.61	148.715
403.93	171.776	147.35	137.719	143.433	149.741
405	164.55	141.462	132.308	140.253	147.336
406.06	164.392	134.347	126.352	136.339	139.785
406.96	159.803	131.352	122.922	131.771	132.144
408.03	152.179	132.422	128.198	129.541	135.231
408.93	154.773	127.486	122.826	125.735	127.512
410	147.846	129.107	122.466	124.33	129.993
411.06	151.616	129.277	120.418	121.345	128.814
411.96	153.718	127.575	121.306	121.574	123.402
413.03	149.098	133.43	119.895	124.38	124.576
413.93	154.878	130.687	123.325	121.235	124.333
415	153.549	122.113	123.678	119.594	124.704
416.06	147.221	122.03	119.803	118.875	126.045
416.96	139.908	121.844	117.883	116.551	123.722
418.03	132.83	118.158	113.232	112.892	119.246
418.93	128.401	113.871	109.472	108.366	118.01
420	121.219	108.945	105.296	107.374	114.355
421.07	114.798	104.111	102.024	106.625	104.476
422	103.036	98.1333	98.4373	101.321	98.7934
423.07	95.3578	92.8907	92.8537	93.1111	94.1681
424	98.0194	92.7851	89.6026	91.1506	92.0614
425.07	86.353	88.103	84.6767	89.7524	86.2035
426	86.5779	86.4575	86.2359	86.3613	90.0751
427.07	88.5892	86.9988	86.1689	85.5211	85.6596
428	88.0648	85.2417	88.6206	87.5852	82.943
429.07	82.5503	89.9461	85.8795	84.5404	81.0193
430	83.0308	92.6345	89.2374	80.9018	84.0739
431.06	81.4631	95.1943	87.1551	86.7211	93.0499
431.96	82.659	89.2054	94.2408	86.8067	88.9451
433.03	84.9901	93.1804	93.2436	88.0309	91.7282
433.93	80.9659	94.6588	95.062	92.7979	90.7892
435	85.8942	101.175	95.1277	96.3633	91.4895
436.06	89.0351	102.947	102.981	97.7312	99.1801
436.96	90.4387	103.544	103.193	97.2611	100.307
438.03	96.7118	108.88	104.879	100.575	101.488
438.93	92.8739	117.956	109.109	101.935	102.593
440	100.348	113.751	111.905	103.622	104.609
441.04	99.8444	123.385	117.458	110.456	104.683
441.94	99.6604	122.489	120.149	115.531	114.853
442.98	100.122	126.546	125.586	115.16	113.574
444.02	101.122	127.142	126.138	120.38	114.766
445.07	106.456	132.582	131.69	127.446	123.526
445.97	106.095	137.22	137.449	124.801	125.547
447.01	107.678	140.655	142.691	129.014	123.878
448.05	111.926	148.618	141.768	130.747	135.692
448.95	115.174	147.493	141.991	132.569	132.061
450	118.092	150.703	156.162	148.294	137.7
451.06	118.428	152.915	151.999	145.389	140.322
451.96	116.993	163.216	157.615	148.149	142.442
453.03	119.544	158.664	163.331	153.078	145.791
453.93	130.173	167.356	169.543	152.862	151.804
455	129.599	173.308	174.891	157.794	154.75
456.06	126.244	178.006	174.222	164.477	159.855
456.96	133.257	187.152	178.602	171.009	163.568
458.03	130.474	190.488	192.947	171.691	161.833
458.93	133.508	193.157	186.398	173.423	175.113
460	138.521	190.371	196.674	175.186	172.787
461.06	140.925	194.911	195.612	176.468	172.412
461.96	141.923	205.489	203.649	184.923	181.705
463.03	148.091	201.649	204.328	190.417	177
463.93	146.887	208.052	204.789	187.344	178.564
465	150.771	212.259	211.084	192.933	188.475
466.06	156.509	216.225	213.434	196.134	186.839
466.96	155.156	221.484	214.019	195.564	189.085
468.03	152.408	221.227	221.851	199.476	190.882
468.93	156.047	220.186	213.468	197.761	194.25
470	151.137	220.8	225.445	204.515	195.972
471.04	158.667	220.836	220.767	199.283	192.781
471.94	157.087	228.836	222.141	204.693	198.459
472.98	155.106	223.544	221.11	198.525	196.44
474.02	156.855	231.573	221.111	208.269	198.916
475.07	161.97	228.402	228.6	204.882	202.343
475.97	155.799	225.766	224.96	210.019	199.513
477.01	162.397	241.723	221.851	202.014	193.594
478.05	148.713	225.988	219.301	200.277	198.634
478.95	158.184	237.024	224.973	200.33	193.285
480	156.195	227.014	213.195	203.34	193.98
481.06	153.832	232.642	228.305	198.132	192.649
481.96	152.047	229.54	221.19	194.68	194.471
483.03	155.731	221.463	212.455	195.368	190.027
483.93	150.783	224.589	220.565	190.872	189.875
485	147.77	222.767	216.876	193.679	195.773
486.06	150.834	220.816	219.264	187.981	186.842
486.96	151.469	224.001	208.446	194.687	186.552
488.03	151.536	220.741	216.82	188.664	188.336
488.93	145.449	216.922	209.78	189.879	185.712
490	144.223	207.594	199.434	186.007	184.438
491.04	141.693	210.172	204.953	182.31	179.627
491.94	137.519	207.274	198.424	179.778	175.488
492.98	133.781	206.786	197.885	179.757	176.984
494.02	139.676	207.751	197.609	177.42	173.971
495.07	138.448	206.322	197.612	175.176	164.296
495.97	131.646	201.422	186.602	167.195	166.404
497.01	134.804	194.459	191.005	174.496	165.712
498.05	136.54	193.084	185.399	167.738	160.46
498.95	129.802	190.132	184.305	162.105	157.633
500	130.214	192.692	175.167	162.834	156.791
501.04	127.003	184.396	178.99	164.638	155.012
501.94	117.092	179.741	168.281	155.691	151.299
502.98	121.404	181.992	172.299	145.758	151.242
504.02	119.839	174.612	166.991	147.688	144.721
505.07	116.354	175.015	161.618	148.506	138.467
505.97	115.403	168.576	164.211	143.416	140.173
507.01	108.635	169.23	162.742	135.015	141.117
508.05	109.608	167.097	160.284	135.087	132.875
508.95	107.15	159.152	152.753	141.412	130.828
510	103.173	157.356	151.604	128.418	128.248
511.04	102.138	157.169	145.644	126.411	129.413
511.94	99.6498	148.416	143.284	127.415	122.065
512.98	100.222	147.773	143.165	125.367	122.402
514.02	96.0159	139.104	139.649	115.205	116.406
515.07	96.892	135.536	132.959	119.705	112.186
515.97	93.7352	132.006	134.051	114.637	116.427
517.01	91.9964	132.156	124.576	116.192	108.337
518.05	92.6433	132.413	125.878	108.189	110.623
518.95	93.4886	124.359	127.792	113.411	105.669
520	84.3258	122.447	124.122	102.048	98.8109
521.04	79.7876	115.555	120.802	105.061	100.386
521.94	79.7718	112.126	117.127	101.821	97.129
522.98	77.3357	112.788	114.209	98.0661	98.3585
524.02	76.013	108.966	107.934	93.2964	91.5158
525.07	76.1908	103.785	105.262	89.8774	91.1937
525.97	68.226	103.48	104.842	88.3139	86.6949
527.01	67.0245	99.3568	102.235	91.2464	84.5751
528.05	68.6272	96.1205	98.2828	86.4099	82.4872
528.95	66.1102	94.0323	99.4659	85.5403	81.8135
530	65.5585	89.656	95.8337	83.1816	79.665
531.02	61.3983	88.1964	88.1251	80.319	76.2514
532.05	59.4485	86.7515	85.8681	76.1039	78.2526
532.94	57.9441	77.87	85.5242	71.9643	67.9627
533.97	52.945	80.7868	84.6501	72.1502	69.8681
535	51.902	76.0303	80.8979	67.9812	66.0987
536.02	54.2885	73.7094	78.457	67.5884	65.6164
537.05	53.4239	70.9272	77.2559	64.0207	63.1924
537.94	50.2674	70.0151	77.1907	63.5755	63.9592
538.97	47.7718	64.1922	74.8166	60.6146	62.2074
540	47.3074	65.2003	74.276	62.2085	62.9473
541.04	45.7077	63.5617	70.2775	57.5631	56.567
541.94	44.9245	61.048	68.7509	58.7244	58.4006
542.98	40.9859	59.7909	64.2725	57.2936	52.0268
544.02	43.1784	58.4078	62.6483	54.3465	50.2144
545.07	41.3238	54.1934	63.4247	54.9089	54.4926
545.97	39.1804	52.6517	56.9693	52.0468	48.6968
547.01	37.0253	51.1457	57.8962	51.5547	46.8595
548.05	37.0396	53.2664	59.1481	48.304	44.2496
548.95	38.5449	49.3967	55.6754	47.6585	42.9595
550	34.8703	49.099	52.9783	49.4306	40.1089
551.02	31.5552	43.0695	53.3021	45.6859	42.987
552.05	30.1096	45.3915	50.9445	40.8307	42.0744
552.94	32.1618	45.6038	47.6469	37.8106	42.4181
553.97	29.5318	42.5708	43.9837	40.3753	36.0737
555	33.0137	38.3491	47.6262	36.9458	37.7966
556.02	27.228	41.46	44.2735	37.763	37.3386
557.05	27.1588	37.9506	43.0196	38.503	33.8556
557.94	28.5604	34.5127	41.5629	35.7633	31.3114
558.97	26.1438	33.8738	36.7721	34.4941	31.9487
560	28.177	35.2135	37.6808	32.2217	30.99
561.02	21.0526	31.4588	40.7261	29.4463	31.9362
562.05	22.8714	32.9642	35.6838	30.4117	25.8285
562.94	23.0683	29.9784	34.8845	29.8106	27.5705
563.97	18.8531	30.0338	35.2064	28.9007	27.3281
565	21.5065	28.4897	34.2594	28.0792	26.2202
566.02	20.2369	25.7998	33.391	26.8386	26.123
567.05	20.1709	26.7204	33.4868	25.8802	25.4613
567.94	19.3283	26.5103	31.5919	25.4269	23.8196
568.97	19.9186	25.5203	30.469	25.4223	22.8261
570	17.7055	23.3912	27.3974	25.6342	23.4588
571.02	16.0462	24.3571	29.3492	22.3748	21.626
572.05	17.0342	22.1925	29.0721	21.5304	19.4204
572.94	15.9468	24.6883	22.7811	21.5262	19.6292
573.97	13.7895	20.3962	24.9086	17.7972	18.7724
575	16.6776	22.0917	22.2919	20.1894	19.7205
576.02	14.0214	20.531	23.9418	18.0784	19.5535
577.05	13.421	20.7909	23.2434	18.1388	16.7854
577.94	12.7765	18.7228	19.7706	18.1379	18.5615
578.97	14.5104	16.8832	21.5696	17.3231	16.282
580	15.5817	16.6587	19.6588	16.0286	17.3327
581.02	11.6109	18.8856	21.1701	17.5976	14.5114
582.05	11.4292	15.528	20.8043	16.103	13.0076
582.94	9.97438	15.8025	19.2191	14.4116	15.3298
583.97	12.9686	15.6515	16.3114	14.8676	13.004
585	10.3858	14.8858	16.7142	14.7887	13.6436
586.02	11.8414	12.7196	16.2538	14.9764	13.4911
587.05	8.76389	13.0554	16.5624	11.9461	13.1328
587.94	9.02233	13.2959	19.6406	11.2793	12.952
588.97	10.3399	13.5455	14.7444	12.2848	11.739
590	8.47894	13.3138	13.3111	11.1738	11.8529
591.02	7.15167	11.8071	14.4607	10.3131	10.0839
592.05	7.52395	11.9431	12.2186	11.7935	11.0744
592.94	9.57933	9.90444	12.7813	10.133	10.1985
593.97	8.19722	11.7565	13.6867	10.9827	7.41827
595	7.58601	9.22941	12.0814	10.5777	9.96271
596.02	6.21835	11.8322	11.4802	11.4514	9.25897
597.05	7.63285	9.41352	9.73138	7.67896	8.43661
597.94	8.80202	10.131	12.5264	8.97634	9.24603
598.97	5.83417	8.05244	10.7408	7.82932	7.81305
600	5.82407	8.94549	9.57857	8.45668	8.43146

## Sheet: figure 6
figure 6
DHAP
Wavelength (nm)	400mg/L	800mg/L	1400mg/L	2000mg/L	2500mg/L
	Intensity (a.u.)	Intensity (a.u.)	Intensity (a.u.)	Intensity (a.u.)	Intensity (a.u.)
350	3.26578	5.71931	4.78976	8.34892	8.27384
351.07	3.98648	5.56752	7.76608	10.1685	10.392
352	2.60648	7.25992	7.20284	11.2878	12.6284
353.07	3.7967	6.42737	6.73462	12.7502	11.9026
354	5.30305	8.39222	9.79043	9.68348	12.611
355.07	5.86831	8.92216	9.82017	13.8379	13.8371
356	5.41175	9.54182	14.0502	14.7702	15.5561
357.07	5.90918	11.2869	13.7687	15.6701	19.7365
358	8.5839	13.6683	14.0302	17.4485	19.3547
359.07	9.99512	16.5743	18.8391	21.6862	22.3679
360	12.5645	19.4358	22.0703	28.1398	28.081
361.07	14.3181	24.9648	28.4493	37.7301	37.1362
362	21.5831	30.0369	35.744	45.666	45.212
363.07	28.5174	44.4063	46.6464	55.5449	60.8604
364	31.3506	50.2509	52.7108	63.0404	67.646
365.07	35.3245	57.1982	61.5209	74.9647	75.067
366	44.1031	64.6115	68.782	81.7758	83.1309
367.07	64.216	81.6499	85.6613	95.8461	102.229
368	108.952	128.505	130.644	143.664	147.531
369.07	161.402	218.095	215.3	237.916	254.029
370	219.165	296.233	300.277	330.475	364.399
371.07	298.789	430.155	422.18	481.981	514.182
372	345.401	530.017	532.7	627.353	668.095
373.07	371.777	601.028	603.351	705	742.448
374	367.097	596.389	600.841	726.14	759.63
375.07	329.773	561.661	563.376	703.392	707.289
376	297.466	499.38	512.268	647.714	641.881
377.07	273.536	451.705	459.96	628.002	590.475
378	257.518	426.565	446.583	623.207	565.873
379.07	259.779	437.478	449.401	638.828	577.208
380	262.013	443.951	455.583	656.023	584.44
381.06	273.551	467.947	479.136	675.068	615.434
381.96	285.14	483.235	512.747	689.089	641.151
383.03	293.333	502.689	527.692	701.275	668.976
383.93	296.297	526.806	543.208	695.796	683.158
385	300.592	535.926	538.21	692.511	677.792
386.06	297.441	528.971	540.857	686.464	671.846
386.96	305.743	524.661	539.686	681.62	668.841
388.03	309.35	540.306	539.219	663.555	680.138
388.93	330.653	557.332	568.8	695.043	701.344
390	350.306	591.615	600.286	730.086	735.238
391.07	375.413	629.69	624.816	767.882	786.613
392	378.484	658.393	667.324	795.272	820.956
393.07	386.662	668.677	678.33	812.954	828.514
394	377.94	657.99	667.988	821.4	831.455
395.07	368.206	640.618	649.379	795.591	797.17
396	327.514	597.632	604.455	750.072	759.463
397.07	306.758	542.349	551	696.991	689.516
398	272.632	489.538	512.466	662.469	630.085
399.07	250.932	443.109	457.507	607.885	588.615
400	239.203	413.226	422.096	582.773	539.448
401.06	224.293	386.2	401.427	540.092	505.962
401.96	211.467	378.953	386.433	520.019	473.22
403.03	207.711	357.988	376.447	490.107	465.445
403.93	196.202	349.913	354.797	478.712	448.928
405	187.643	345.101	352.168	447.726	437.837
406.06	190.778	321.147	330.568	434.743	419.829
406.96	183.58	318.907	332.495	408.932	411.693
408.03	181.438	311.794	317.012	396.565	382.093
408.93	176.917	298.27	301.958	380.004	383.558
410	167.764	304.13	296.799	377.029	368.9
411.06	169.799	290.282	297.312	372.017	361.495
411.96	166.425	289.935	297.977	361.826	369.71
413.03	168.868	290.85	291.723	351.753	356.354
413.93	162.542	284.251	282.984	349.503	353.442
415	171.178	285.322	285.382	350.454	350.04
416.06	162.959	275.775	282.743	353.075	347.326
416.96	163.405	271.089	282.925	339.579	342.08
418.03	158.999	262.966	273.718	333.878	331.744
418.93	146.551	256.632	259.718	321.807	311.424
420	144.794	238.99	239.291	302.007	301.681
421.07	138.764	226.154	230.923	290.893	281.917
422	139.447	216.143	210.494	260.3	260.459
423.07	126.159	201.14	190.916	242.145	239.788
424	116.46	183.777	185.545	221.316	213.131
425.07	107.532	165.641	167.906	200.286	192.661
426	105.14	162.449	156.607	186.585	176.778
427.07	106.295	155.24	151.765	178.347	169.461
428	107.449	150.894	146.837	165.018	163.105
429.07	107.99	146.037	143.215	152.499	155.309
430	107.488	150.052	137.349	150.069	146.795
431.06	104.663	147.508	136.941	151.675	142.834
431.96	107.269	146.898	134.039	141.258	136.291
433.03	113.381	148.67	133.301	133.389	135.179
433.93	104.43	143.686	126.636	132.182	125.622
435	112.49	151.168	133.152	128.252	130.345
436.06	119.092	145.363	136.305	123.747	118.027
436.96	118.853	151.657	136.738	124.71	118.67
438.03	122.335	152.456	130.889	122.471	117.62
438.93	129.112	160.918	138.926	121.979	117.469
440	132.235	164.666	144.809	120.244	115.53
441.04	137.431	168.311	141.077	123.372	114.901
441.94	144.331	171.857	143.62	116.498	116.294
442.98	146.185	174.506	148.469	120.802	116.107
444.02	143.794	177.397	150.2	120.072	117.724
445.07	159.317	183.064	148.149	116.15	108.017
445.97	163.9	176.6	153.274	114.234	113.972
447.01	170.023	190.276	153.699	114.489	111.815
448.05	177.633	187.958	155.384	114.411	104.45
448.95	168.761	190.062	155.524	110.068	102.056
450	178.812	192.457	163.055	107.455	100.048
451.06	185.744	200.201	156.203	103.928	95.7427
451.96	189.191	207.232	157.929	104.479	97.5921
453.03	197.258	207.048	166.975	101.735	92.912
453.93	208.955	212.54	162.69	103.581	90.7522
455	210.463	217.442	168.002	104.297	96.7746
456.06	215.48	219.039	172.213	105.732	97.3203
456.96	216.65	226.994	177.508	105.057	94.2454
458.03	225.809	232.342	178.147	108.103	94.9174
458.93	232.552	235.872	185.254	108.974	102.101
460	230.42	240.515	185.091	103.381	100.127
461.06	237.451	247.784	193.958	109.984	101.886
461.96	247.237	254.364	190.962	113.964	102.672
463.03	246.378	251.315	198.227	110.94	93.3205
463.93	250.924	256.918	198.841	114.717	102.317
465	259.438	258.521	198.725	114.183	102.628
466.06	257.81	264.692	201.195	114.994	102.683
466.96	262.144	266.166	201.805	113.985	105.275
468.03	267.171	266.674	213.504	117.327	106.327
468.93	272.148	279.314	215.485	121.099	100.684
470	268.344	270.076	215.482	113.415	101.932
471.04	279.385	275.156	208.741	119.509	100.581
471.94	275.304	279.961	216.221	116.262	101.175
472.98	279.585	277.804	216.638	119.633	108.302
474.02	279.255	287.421	215.591	116.106	103.85
475.07	273.764	277.298	214.395	121.16	102.361
475.97	277.246	287.487	214.465	119.085	101.497
477.01	280.372	277.4	211.979	111.986	107.888
478.05	277.447	283.981	212.484	115.884	106.578
478.95	278.132	286.918	213.107	111.31	99.0524
480	276.705	288.375	209.321	110.555	99.5504
481.06	270.571	279.904	207.053	111	102.746
481.96	280.071	284.278	211.682	113.408	100.798
483.03	263.87	280.856	212.997	108.982	96.6198
483.93	267.672	271.777	201.397	110.515	100.66
485	270.153	269.764	207.782	111.647	101.729
486.06	271.055	269.484	202.61	107.79	95.5212
486.96	266.912	267.269	202.027	103.687	95.5415
488.03	259.655	269.827	199.924	106.069	89.8299
488.93	264.238	270.368	199.886	101.207	92.0214
490	262.101	262.433	192.395	100.792	91.2845
491.04	263.381	263.858	199.253	99.7855	90.6978
491.94	248.536	256.729	192.47	100.199	89.9607
492.98	243.183	250.063	188.271	99.6854	89.7201
494.02	251.41	245.459	182.888	94.952	88.7035
495.07	236.739	249.866	185.58	96.6203	84.564
495.97	240.119	242.558	175.907	99.6557	82.0613
497.01	238.733	239.53	180.166	93.2455	80.626
498.05	240.691	235.359	172.352	92.51	82.608
498.95	233.158	230.346	180.964	90.5497	81.8222
500	222.266	224.191	177.979	85.6811	79.2436
501.04	219.541	221.41	167.529	89.8211	74.5654
501.94	225.643	222.515	170.1	87.1633	79.3425
502.98	219.321	207.922	159.833	84.2021	69.5164
504.02	207.741	214.309	154.762	80.9696	71.3319
505.07	213.084	207.883	157.082	84.2613	73.2315
505.97	203.006	202.681	154.246	79.6936	75.717
507.01	199.149	204.85	155.048	79.2355	68.5587
508.05	206.408	189.38	152.794	76.7203	65.3285
508.95	194.633	192.722	145.607	73.584	69.4557
510	190.656	183.037	144.664	72.9701	66.0758
511.04	182.581	179.089	136.036	71.0355	65.0741
511.94	177.316	179.542	134.71	69.6559	62.459
512.98	176.966	173.183	133.955	72.5752	60.8555
514.02	171.316	169.359	131.495	64.1662	58.9543
515.07	169.323	161.444	123.441	66.5012	58.6446
515.97	169.632	161.214	122.934	68.9858	57.3826
517.01	157.803	162.564	118.183	63.0586	52.2554
518.05	157.306	159.598	114.322	58.7797	52.7062
518.95	153.321	151.044	117.244	58.1264	53.0853
520	155.156	149.905	111.207	57.8749	52.8194
521.04	144.64	145.983	110.966	59.85	51.9137
521.94	144.234	141.233	109.045	54.7029	49.0084
522.98	137.289	133.916	103.288	55.4592	47.7198
524.02	138.08	134.73	99.8752	51.0578	46.6078
525.07	134.426	126.698	97.4313	52.3247	44.9671
525.97	133.344	127.014	99.9884	53.5219	44.6756
527.01	129.225	125.958	92.0993	50.0336	43.2813
528.05	127.441	119.488	92.3677	47.402	44.3941
528.95	120.035	115.045	90.2607	46.3459	40.7573
530	120.662	113.62	91.129	49.5077	43.5064
531.02	113.549	106.214	85.9477	43.9213	37.2681
532.05	110.093	105.957	83.588	42.7502	37.6761
532.94	104.923	103.045	80.0028	42.9471	41.1262
533.97	104.142	105.361	76.6291	38.416	35.4028
535	102.484	99.6303	77.6096	39.7073	32.7115
536.02	95.593	96.5181	77.5233	38.2386	32.2271
537.05	97.8299	89.9363	73.9058	38.2311	32.5708
537.94	92.491	88.859	66.8021	37.2811	34.8931
538.97	87.1127	90.358	66.3929	36.1048	28.7508
540	87.8822	78.2762	64.3139	34.4252	28.3783
541.04	86.4756	80.3208	65.3138	37.8838	28.2276
541.94	81.7445	78.0777	59.992	31.3647	29.9842
542.98	78.7462	71.5606	61.2213	31.114	28.304
544.02	76.9944	76.306	57.2401	31.7384	25.7395
545.07	73.4562	69.5314	55.9119	30.2324	27.4193
545.97	72.4096	67.5906	57.2075	28.3228	25.2744
547.01	76.4311	67.72	51.1582	29.4874	23.2889
548.05	68.313	67.1164	53.9599	26.7765	21.4085
548.95	67.593	64.5583	48.3703	25.8265	22.2106
550	62.5856	62.091	47.0943	24.0949	22.0971
551.02	60.8247	60.3247	47.0982	25.3022	20.8294
552.05	59.2659	55.9752	45.0351	22.6373	21.1183
552.94	61.06	55.6634	48.6773	22.5394	21.6204
553.97	57.2583	56.2988	43.4886	22.8714	19.3391
555	54.3557	53.4281	43.6337	22.5244	19.4827
556.02	50.9673	49.7328	39.1494	18.8541	16.9007
557.05	49.5588	52.6106	37.0835	21.3015	18.7233
557.94	51.8197	51.1193	39.5494	17.3617	16.1551
558.97	46.5973	44.7392	38.3718	20.1069	17.5876
560	46.9325	45.622	35.1837	18.2684	18.3917
561.02	44.9379	41.1824	34.6449	16.9756	17.4983
562.05	44.0427	39.4438	31.7135	19.611	13.815
562.94	43.5035	42.153	33.9413	16.8919	16.8073
563.97	40.0615	39.691	32.4283	15.6951	14.7846
565	41.6841	37.689	31.3941	15.9587	12.6713
566.02	38.17	37.2888	29.1334	15.3044	11.9893
567.05	38.9366	32.0707	28.1068	16.2756	13.0914
567.94	35.9826	36.3184	28.5217	15.112	13.8699
568.97	34.6238	32.1975	26.0475	12.3256	13.013
570	34.7225	31.8325	27.6769	15.9587	11.0687
571.02	32.608	29.439	24.2352	12.3648	11.4635
572.05	30.3007	29.0265	26.0392	12.7509	12.6478
572.94	27.4644	28.9019	22.7106	13.3944	12.2483
573.97	30.0875	27.1401	24.3653	10.3775	10.4389
575	29.7155	26.1793	22.6129	13.1981	10.915
576.02	25.9311	23.4935	21.2512	9.71584	9.8067
577.05	25.3436	22.913	20.3076	10.1382	6.45683
577.94	26.0751	23.8723	18.6332	11.9592	9.13243
578.97	22.0569	24.3903	18.4286	9.59338	8.74835
580	23.5364	23.7889	17.119	10.7541	8.298
581.02	22.138	21.1102	18.8698	10.1966	8.81625
582.05	20.8412	21.8447	16.9526	7.3605	7.44298
582.94	21.5577	20.9358	14.9844	9.0182	6.46992
583.97	19.1608	19.7142	16.5148	7.44344	7.837
585	19.8733	19.8211	14.8116	8.27059	6.71029
586.02	18.8079	18.2483	16.1649	9.77868	8.16247
587.05	16.4474	17.03	15.7843	7.14419	7.73138
587.94	15.8484	15.4823	13.2156	8.28981	7.14741
588.97	20.7039	16.8422	13.4118	6.62911	4.78871
590	17.7525	15.1527	13.7075	7.30016	6.00467
591.02	17.2316	15.3797	10.2792	6.29694	6.46852
592.05	14.5379	15.4251	10.9564	7.15064	5.87827
592.94	15.6431	15.6564	13.6739	6.87901	5.06261
593.97	14.4398	14.7598	11.794	6.39172	5.0444
595	13.584	13.2312	9.63929	5.60617	4.60258
596.02	12.6289	13.4701	11.8722	6.26552	6.29981
597.05	13.898	9.84649	9.17073	6.0621	5.18706
597.94	12.017	10.2346	12.1269	6.38687	4.93261
598.97	13.2642	11.5308	8.81918	4.94183	4.30814
600	11.3237	10.7222	8.91639	3.62115	3.89289

## Sheet: figure 7 
figure 7
HMPAM				DHAP
concentration, mg/L	I1	I3	I3/I1	concentration,mg/L	I1	I3	I3/I1
100	286.369	195.509	0.728	100	386.325	264.813	0.685467
200	382.675	286.415	0.742	200	389.321	257.731	0.662
400	371.777	300.592	0.79	400	391.578	270.673	0.691236
600	394.715	321.068	0.8398	600	309.731	227.907	0.735823
800	601.028	535.926	0.865	800	289.472	211.276	0.729865
1000	528.922	466.898	0.882735	1000	262.252	206.935	0.789072
1200	576.711	511.862	0.887554	1200	251.62	202.291	0.803955
1400	603.351	543.208	0.900319	1400	241.394	204.008	0.845122
1600	642.828	558.899	0.8988	1600	251.311	207.472	0.825558
1800	696.984	623.865	0.895092	1800	238.057	208.069	0.874029
2000	726.465	651.969	0.897454	2000	236.653	219.446	0.927291
2500	714.082	647.294	0.90647	2500	240.701	218.198	0.906508
3000	721.016	651.438	0.9035	3000	241.351	224.24	0.9291
3500	719.245	652.715	0.9075	3500	242.125	225.297	0.9305
DHAP
concentration,mg/L	I1	I3	I3/I1
100	386.325	264.813	0.685467
200	389.321	257.731	0.662
400	391.578	270.673	0.691236
600	309.731	227.907	0.735823
800	289.472	211.276	0.729865
1000	262.252	206.935	0.789072
1200	251.62	202.291	0.803955
1400	241.394	204.008	0.845122
1600	251.311	207.472	0.825558
1800	238.057	208.069	0.874029
2000	236.653	219.446	0.927291
2500	240.701	218.198	0.906508
3000	241.351	224.24	0.9291
3500	242.125	225.297	0.9305

## Sheet: figure 10
figure 10
HMPAM
concentration,mg/L	viscosity,mPa·s	concentration,mg/L	viscosity,mPa·s
200	25	200	75
400	83.3333	400	125
600	125	600	191.667
800	183.333	800	233.333
1000	216.667	1000	275
1200	375	1200	383.333
1400	700	1400	541.667
1600	1283.33	1600	916.667
1800	1641.67	1800	1158.33
2000	1775	2000	1233.33
2500	1776.67	2500	1283.33
DHAP
concentration,mg/L	viscosity,mPa·s	concentration,mg/L	viscosity,mPa·s
200	34	200	68
400	76	400	117
600	113	600	158
800	157	800	194
1000	198	1000	221
1200	278	1200	267
1400	398	1400	347
1600	561	1600	471
1800	745	1800	671
2000	864	2000	734
2500	889	2500	751

## Sheet: figure 11
figure 11
HMPAM
0.5ml/min-unshear		1ml/min-unshear		3ml/min-unshear		0.5ml/min-sheared
Injection volume	pressure	Injection volume	pressure	Injection volume	pressure	Injection volume	pressure
0.0423131	0.0045584	0.0417767	0.00226629	0.0007182	0.00681829	0.001	0.011828
0.126939	0.0136752	0.164958	0.0226629	0.0392626	0.0272668	0.01	0.00947399
0.169252	0.0250712	0.247438	0.0339943	0.164951	0.0340659	0.023	0.00479512
0.338505	0.034188	0.372768	0.0407932	0.332056	0.047677	0.045	0.00238303
0.423131	0.045584	0.413829	0.0475921	0.497965	0.0726518	0.064	0.00464981
0.550071	0.0478632	0.496666	0.0566572	0.663874	0.0976267	0.072	0.0116245
0.634697	0.0547009	0.579861	0.0634561	0.787647	0.122608	0.113339	0.0186574
0.67701	0.0638177	0.705191	0.070255	0.953076	0.152128	0.110433	0.0233072
0.803949	0.0706553	0.83088	0.0747875	1.03376	0.186207	0.292066	0.032694
0.846262	0.0729345	0.914075	0.0815864	1.24228	0.20663	0.290613	0.0350189
0.888575	0.0820513	1.03976	0.086119	1.36581	0.233884	0.411218	0.0420517
1.01551	0.0888889	1.12332	0.0906516	1.44601	0.272508	0.595757	0.0467887
1.10014	0.0934473	1.24901	0.0951841	1.61192	0.297483	0.591398	0.0537634
1.14245	0.0980057	1.24793	0.101983	1.77879	0.313367	0.774484	0.0608253
1.18477	0.102564	1.33113	0.108782	1.98635	0.342881	0.829701	0.0724789
1.26939	0.107123	1.28828	0.113314	2.11037	0.365589	1.01715	0.0725661
1.26939	0.116239	1.37183	0.117847	2.2339	0.392843	1.01424	0.0772159
1.35402	0.123077	1.41361	0.120113	2.40005	0.415545	1.13339	0.0865737
1.43865	0.129915	1.37075	0.124646	2.52382	0.440527	1.13049	0.0912235
1.52327	0.132194	1.41182	0.131445	2.64951	0.447326	1.3746	0.100639
1.6079	0.139031	1.53822	0.131445	2.9423	0.467736	1.55623	0.110026
1.6079	0.14359	1.58	0.133711	2.98276	0.483639	1.55333	0.114676
1.73484	0.150427	1.70568	0.138244	3.14891	0.506341	1.73932	0.117088
1.77715	0.154986	1.7896	0.14051	3.27292	0.52905	1.85557	0.131096
1.90409	0.159544	1.91564	0.142776	3.39789	0.542667	1.97617	0.138128
1.90409	0.161823	1.99848	0.151841	3.56572	0.54946	2.15344	0.15449
1.98872	0.161823	2.08239	0.154108	3.69069	0.563077	2.27405	0.161523
2.03103	0.166382	2.08203	0.156374	3.86043	0.551688	2.26969	0.168498
2.11566	0.17094	2.12345	0.160907	3.9854	0.565305	2.45423	0.173235
2.15797	0.173219	2.16523	0.163173	4.15322	0.572098	2.5138	0.177913
2.20028	0.180057	2.20736	0.163173	4.23582	0.587995	2.63296	0.187271
2.32722	0.184615	2.20593	0.172238	4.44554	0.597054	2.87562	0.199012
2.41185	0.189174	2.33126	0.179037	4.57051	0.610671	2.93519	0.203691
2.49647	0.191453	2.37268	0.183569	4.69356	0.642471	2.93229	0.208341
2.49647	0.198291	2.37232	0.185836	4.98851	0.642426	3.23888	0.217786
2.53879	0.20057	2.37089	0.194901	5.11396	0.651498	3.35949	0.224818
2.62341	0.207407	2.45409	0.2017	5.15394	0.671946	3.53967	0.23653
2.70804	0.209687	2.57977	0.206232	5.27987	0.676473	3.66027	0.243563
2.79267	0.211966	2.66333	0.210765	5.44745	0.685538	3.78088	0.250596
2.87729	0.221083	2.66297	0.213031	5.57338	0.690065	3.90148	0.257629
2.96192	0.22792	2.74652	0.217564	5.74168	0.692312	3.95815	0.266957
3.04654	0.230199	2.7883	0.21983	5.90974	0.696832	4.08021	0.271665
3.08886	0.232479	2.78758	0.224363	6.03591	0.699085	4.13978	0.276344
3.2158	0.239316	2.78723	0.226629	6.07781	0.701352	4.19936	0.281023
3.2158	0.241595	2.91363	0.226629	6.20397	0.703605	4.32142	0.285731
3.2158	0.246154	2.82864	0.231161	6.28848	0.70132	4.5045	0.292793
3.38505	0.246154	2.82757	0.23796	6.49964	0.696742	4.62511	0.299826
3.42736	0.250712	2.91148	0.240227	6.66818	0.696717	4.74862	0.302209
3.46968	0.255271	2.9529	0.244759	6.7515	0.705795	4.92735	0.316245
3.59661	0.259829	3.03717	0.244759	6.79315	0.710334	4.92589	0.31857
3.68124	0.262108	3.0361	0.251558	6.87766	0.708049	5.23249	0.328015
3.76587	0.266667	3.20392	0.256091	6.96265	0.701218	5.35455	0.332723
3.80818	0.268946	3.32961	0.260623	7.04549	0.714842	5.66115	0.342168
3.85049	0.273504	3.37138	0.26289	7.12928	0.719374	5.72217	0.344522
3.89281	0.275783	3.37103	0.265156	7.25521	0.723901	5.90671	0.349259
3.93512	0.278063	3.49743	0.265156	7.38161	0.723882	6.21622	0.354054
4.01975	0.278063	3.49671	0.269688	7.54968	0.728402	6.2787	0.354083
4.10437	0.278063	3.49636	0.271955	7.59205	0.726122	6.46469	0.356495
4.189	0.282621	3.53813	0.274221	7.71822	0.728376	6.65359	0.354257
4.31594	0.2849	3.62204	0.276487	7.84415	0.732902	6.90788	0.347399
4.31594	0.287179	3.66346	0.28102	8.05458	0.735143	7.03284	0.347457
4.35825	0.291738	3.7463	0.290085	8.18051	0.73967	7.28277	0.347573
4.35825	0.298575	3.74666	0.287819	8.26407	0.746475	7.53269	0.34769
4.40056	0.298575	3.83021	0.292351	8.34786	0.751008	7.72014	0.347777
4.44288	0.298575	3.87163	0.296884	8.43237	0.748722	7.90613	0.350189
4.5275	0.298575	3.91269	0.303683	8.47474	0.746443	8.09358	0.350276
4.61213	0.298575	3.95411	0.308215	8.60115	0.746424	8.34496	0.348067
4.90832	0.305413	4.0373	0.315014	8.64281	0.750963	8.40744	0.348096
4.99295	0.309972	4.07908	0.31728	8.7266	0.755496	8.7184	0.350567
5.07757	0.316809	4.16228	0.324079	8.81063	0.757756	8.96832	0.350683
5.20451	0.316809	4.03587	0.324079	8.93751	0.753191	9.15722	0.348445
5.37377	0.321368	4.11978	0.326346	9.02203	0.750906	9.4086	0.346237
5.41608	0.323647	4.20334	0.330878	9.06416	0.750899	9.60041	0.339349
5.45839	0.328205	4.28725	0.333144	9.10606	0.753166	9.66289	0.339378
5.54302	0.34188	4.32759	0.344476	9.23222	0.755419	9.97239	0.344173
5.62764	0.350997	4.45364	0.346742	9.35887	0.753127	10.4112	0.342052
5.71227	0.34416	4.49506	0.351275	9.48552	0.750836	10.5347	0.344435
5.92384	0.339601	4.49506	0.351275	9.65334	0.757628	11.0346	0.344667
6.17772	0.350997	4.53576	0.36034	9.73761	0.757616	11.2845	0.344783
6.26234	0.360114	4.61967	0.362606	9.94781	0.762129	11.4095	0.344842
6.47391	0.350997	4.66181	0.362606	10.0737	0.766655	11.8468	0.345045
6.60085	0.355556	4.78821	0.362606	10.2844	0.766624	12.1593	0.34519
6.7701	0.366952	4.78785	0.364873	10.5382	0.757494	12.4717	0.345336
6.93935	0.378348	4.91318	0.371671	10.5803	0.757488	12.7855	0.343156
7.15092	0.37151	4.91283	0.373938	10.7493	0.752917	13.0369	0.340947
7.27786	0.357835	4.95389	0.380737	10.8331	0.75745	13.2244	0.341035
7.4048	0.369231	4.91175	0.380737	11.0014	0.759697	13.4757	0.338826
7.48942	0.380627	4.91175	0.380737	11.1695	0.764217	13.9102	0.343679
7.61636	0.376068	4.95353	0.383003	11.3378	0.766464	14.5975	0.343999
7.78561	0.378348	5.03744	0.385269	11.4218	0.768724	14.7225	0.344057
7.82793	0.387464	5.0785	0.392068	11.5056	0.773257	15.2223	0.344289
8.03949	0.387464	5.0785	0.392068	11.5894	0.777789	15.4098	0.344377
8.20874	0.380627	5.2049	0.392068	11.673	0.784595	15.6597	0.344493
8.378	0.378348	5.20383	0.398867	11.7568	0.789128	15.9096	0.344609
8.54725	0.380627	5.24489	0.405666	11.8415	0.784569	16.2235	0.34243
8.80113	0.385185	5.24346	0.414731	11.8844	0.777745	16.5984	0.342604
9.05501	0.378348	5.41236	0.412465	11.9277	0.766375	16.8483	0.34272
9.22426	0.378348	5.41271	0.410198	12.0127	0.759544	17.2217	0.345219
9.30889	0.385185	5.49698	0.410198	12.1401	0.750433	17.4077	0.347632
9.56276	0.392023	5.62339	0.410198	12.3079	0.757226	17.7201	0.347777
9.81664	0.392023	5.62339	0.410198	12.4338	0.761752	18.0355	0.343272
9.94358	0.394302	5.66552	0.410198	12.5176	0.766285	18.3464	0.345743
10.0705	0.40114	5.79121	0.414731	12.5595	0.768552	18.5963	0.345859
10.2398	0.40114	5.79121	0.414731	12.6854	0.773078	18.9087	0.346004
10.409	0.405698	5.83227	0.42153	12.6847	0.779896	19.0962	0.346091
10.4513	0.414815	5.83156	0.426062	12.8109	0.78215	19.288	0.339204
10.6206	0.42849	5.78906	0.428329	12.9789	0.78667
10.7052	0.417094	5.78906	0.428329	13.1051	0.788923
10.7898	0.403419	5.78906	0.428329	13.232	0.784359
11.0014	0.405698	5.78835	0.432861	13.2748	0.777534
11.3399	0.407977	5.91475	0.432861	13.402	0.770697
11.7207	0.414815	5.99831	0.437394	13.4024	0.766151
11.7207	0.419373	6.04008	0.43966	13.487	0.763866
11.8054	0.439886	6.12399	0.441926	13.741	0.752463
11.9746	0.42849	6.16505	0.448725	13.909	0.756983
12.2285	0.417094	6.20647	0.453258	14.1199	0.754679
12.3977	0.423932	6.20647	0.453258	14.1611	0.763763
12.6093	0.435328	6.3318	0.460057	14.2025	0.770575
12.7786	0.444444	6.3318	0.460057	14.3287	0.772829
12.9478	0.42849	6.37358	0.462323	14.4125	0.777362
13.0324	0.419373	6.41571	0.462323	14.6658	0.772778
13.1594	0.417094	6.45606	0.473654	14.8781	0.756837
13.3709	0.417094	6.24646	0.466856	14.9203	0.75683
13.4979	0.419373	6.37215	0.471388	15.0467	0.756811
13.5825	0.419373	6.53961	0.478187	15.0874	0.770441
13.5825	0.435328	6.70744	0.48272	15.129	0.77498
13.6671	0.446724	6.70744	0.48272	15.1707	0.77952
13.7094	0.45812	6.87597	0.48272	15.3816	0.777215
13.8364	0.474074	6.87597	0.48272	15.4664	0.772657
13.921	0.483191	6.7485	0.489518	15.5506	0.772644
14.0056	0.48547	6.8749	0.489518	15.6349	0.772631
14.3018	0.478632	7.00131	0.489518	15.803	0.777151
14.4711	0.474074	7.04344	0.489518	15.802	0.786242
14.8096	0.474074	6.95917	0.489518	15.886	0.788502
15.0212	0.469516	7.04344	0.489518	15.9701	0.790762
15.1904	0.471795	7.04344	0.489518	16.1393	0.783918
15.4866	0.474074	7.04344	0.489518	16.2246	0.774814
15.7405	0.474074	7.08522	0.491785	16.4783	0.765685
15.9944	0.469516	7.08522	0.491785	16.6047	0.765666
16.1636	0.471795	7.08378	0.50085	16.8159	0.761089
16.3752	0.471795	7.08378	0.50085	16.9423	0.761069
16.6714	0.464957	7.21019	0.50085	16.9835	0.770154
16.8829	0.464957	7.21019	0.50085	17.1513	0.776947
17.1791	0.474074	7.33588	0.505382	17.193	0.781486
17.2638	0.483191	7.58976	0.498584	17.2765	0.788291
17.4753	0.478632	7.58869	0.505382	17.3615	0.78146
17.8561	0.480912	7.63046	0.507649	17.5734	0.770065
18.11	0.483191	7.63046	0.507649	17.6576	0.770052
18.3639	0.480912	7.67224	0.509915	17.7417	0.772312
18.4908	0.480912	7.67224	0.509915	17.8252	0.779117
18.8293	0.48547	7.75579	0.514448	17.8252	0.779117
19.0409	0.48547	8.09287	0.514448	17.9083	0.790468
19.2525	0.492308	8.04966	0.521246	18.2042	0.781333
19.3371	0.499145	8.30319	0.516714	18.3732	0.776762
19.5487	0.503704	8.38746	0.516714	18.458	0.772203
19.591	0.471795	8.13465	0.516714	18.4568	0.783567
19.7179	0.449003	8.556	0.516714	18.5403	0.790373
19.8025	0.471795	8.59742	0.521246	18.5825	0.790366
19.9718	0.503704	8.42888	0.521246	18.8355	0.788055
20.0141	0.467236	8.26034	0.521246	19.0883	0.788017
19.9295	0.430769	8.63776	0.532578	19.174	0.774368
20.141	0.40114	8.63776	0.532578	19.3845	0.776608
20.0987	0.355556	8.63704	0.53711	19.4252	0.790239
20.1834	0.330484	8.63704	0.53711	19.5516	0.790219
20.1834	0.294017	8.63669	0.539377	19.6787	0.783382
		8.67739	0.548442	19.6371	0.778843
		8.76023	0.557507	19.8896	0.781077
		8.84414	0.559773	19.9303	0.794708
		8.88806	0.548442	20.3541	0.771916
		8.88806	0.548442
		9.05732	0.543909
		9.05875	0.534844
		9.10124	0.532578
		9.22765	0.532578
		9.31156	0.534844
		9.3112	0.53711
		9.3112	0.53711
		9.35298	0.539377
		9.30977	0.546176
		9.30977	0.546176
		9.39261	0.555241
		9.39261	0.555241
		9.39261	0.555241
		9.39153	0.56204
		9.47544	0.564306
		9.51722	0.566572
		9.43295	0.566572
		9.38974	0.573371
		9.514	0.586969
		9.514	0.586969
		9.64148	0.58017
		9.64219	0.575637
		9.81252	0.564306
		9.81252	0.564306
		9.85716	0.548442
		10.025	0.552975
		10.0671	0.552975
		10.3192	0.557507
		10.3603	0.564306
		10.4442	0.566572
		10.4852	0.573371
		10.4852	0.573371
		10.4842	0.58017
		10.4417	0.582436
		10.3992	0.584703
		10.3992	0.584703
		10.3563	0.589235
		10.3563	0.589235
		10.4399	0.593768
		10.4399	0.593768
		10.5663	0.593768
		10.6084	0.593768
		10.7763	0.5983
		10.7338	0.600567
		10.7752	0.605099
		10.9434	0.607365
		10.9434	0.607365
		11.1533	0.611898
		11.069	0.611898
		11.2376	0.611898
		11.4911	0.607365
		11.5761	0.602833
		11.5761	0.602833
		11.5761	0.602833
		11.7043	0.591501
		11.6593	0.609632
		11.7007	0.614164
		11.8268	0.616431
		11.8264	0.618697
		11.826	0.620963
		11.8253	0.625496
		11.8675	0.625496
		11.9096	0.625496
		11.9517	0.625496
		12.0785	0.623229
		12.1206	0.623229
		12.2892	0.623229
		12.3727	0.627762
		12.4145	0.630028
		12.583	0.630028
		12.7516	0.630028
		12.582	0.636827
		12.7084	0.636827
		12.919	0.636827
		12.919	0.636827
		13.0454	0.636827
		13.0876	0.636827
		13.214	0.636827
		13.3818	0.64136
		13.3818	0.64136
		13.4239	0.64136
		13.5082	0.64136
		13.6346	0.64136
		13.6768	0.64136
		13.8046	0.632295
		13.8892	0.630028
		14.0149	0.634561
		14.0149	0.634561
		14.056	0.64136
		14.1402	0.64136
		14.1399	0.643626
		14.2234	0.648159
		14.2234	0.648159
		14.3073	0.650425
		14.3073	0.650425
		14.3491	0.652691
		14.3913	0.652691
		14.392	0.648159
		14.4341	0.648159
		14.5184	0.648159
		14.6869	0.648159
		14.729	0.648159
		14.7712	0.648159
		14.8133	0.648159
		14.8133	0.648159
		14.8969	0.652691
		14.8969	0.652691
		14.8962	0.657224
		14.9801	0.65949
		14.9801	0.65949
		14.9801	0.65949
		15.1482	0.661756
		15.1482	0.661756
		15.1482	0.661756
		15.1472	0.668555
		15.1472	0.668555
		15.1472	0.668555
		15.315	0.673088
		15.3164	0.664023
		15.2747	0.661756
		15.2747	0.661756
		15.2764	0.650425
		15.53	0.645892
		15.4461	0.643626
		15.4464	0.64136
		15.4464	0.64136
		15.531	0.639093
		15.6571	0.64136
		15.6571	0.64136
		15.6567	0.643626
		15.6567	0.643626
		15.6567	0.643626
		15.6985	0.645892
		15.6985	0.645892
		15.6974	0.652691
		15.6974	0.652691
		15.6971	0.654958
		15.6971	0.654958
		15.696	0.661756
		15.696	0.661756
		15.696	0.661756
		15.7371	0.668555
		15.7788	0.670822
		15.7788	0.670822
		15.8206	0.673088
		15.8206	0.673088
		15.8206	0.673088
		16.0324	0.666289
		16.0756	0.65949
		16.0756	0.65949
		16.1177	0.65949
		16.1177	0.65949
		16.117	0.664023
		16.1584	0.668555
		16.1584	0.668555
		16.1581	0.670822
		16.1581	0.670822
		16.1573	0.675354
		16.157	0.67762
		16.1555	0.686686
		16.1555	0.686686
		16.1552	0.688952
		16.1552	0.688952
		16.1552	0.688952
		16.1552	0.688952
		16.1541	0.695751
		16.1541	0.695751
		16.1541	0.695751
		16.153	0.70255
		16.153	0.70255
		16.2809	0.693484
		16.2812	0.691218
		16.3262	0.673088
		16.3266	0.670822
		16.328	0.661756
		16.3284	0.65949
		16.3709	0.657224
		16.3709	0.657224
		16.3709	0.657224
		16.4987	0.648159
		16.4987	0.648159
		16.4991	0.645892
		16.543	0.634561
		16.5437	0.630028
		16.6726	0.614164
		16.6294	0.620963
		16.7133	0.623229
		16.7555	0.623229
		16.839	0.627762
		16.8376	0.636827
		16.9208	0.643626
		16.9622	0.648159
		16.9611	0.654958
		16.9608	0.657224
		16.9608	0.657224
		16.9608	0.657224
		16.9608	0.657224
		17.0015	0.666289
		17.0447	0.65949
		17.0872	0.657224
		17.0872	0.657224
		17.2121	0.666289
		17.2121	0.666289
		17.2118	0.668555
		17.2107	0.675354
		17.2107	0.675354
		17.2093	0.684419
		17.2089	0.686686
		17.2086	0.688952
		17.2086	0.688952
		17.2086	0.688952
		17.2921	0.693484
		17.2932	0.686686
		17.2932	0.686686
		17.3353	0.686686
		17.3775	0.686686
		17.546	0.686686
		17.546	0.686686
		17.5453	0.691218
		17.5446	0.695751
		17.5446	0.695751
		17.5435	0.70255
		17.5431	0.704816
		17.5431	0.704816
		17.5431	0.704816
		17.5431	0.704816
		17.5849	0.707082
		17.6267	0.709348
		17.6267	0.709348
		17.6688	0.709348
		17.6688	0.709348
		17.7531	0.709348
		17.8791	0.711615
		17.9202	0.718414
		18.048	0.709348
		18.048	0.709348
		18.3448	0.698017
		18.3448	0.698017
		18.3448	0.698017
		18.3448	0.698017
		18.5133	0.698017
		18.5151	0.686686
		18.5151	0.686686
		18.5169	0.675354
		18.559	0.675354
		18.6854	0.675354
		18.7701	0.673088
		18.8565	0.65949
		18.8957	0.67762
		18.8957	0.67762
		18.9779	0.691218
		18.9779	0.691218
		18.9775	0.693484
		19.0193	0.695751
		19.0189	0.698017
		19.0189	0.698017
		19.0603	0.70255
		19.1439	0.707082
		19.1439	0.707082
		19.1867	0.70255
		19.1875	0.698017
		19.3574	0.688952
		19.401	0.679887
		19.401	0.679887
		19.4863	0.673088
		19.4863	0.673088
		19.6974	0.670822
		19.6974	0.670822
		19.6974	0.670822
		19.7413	0.65949
		19.7409	0.661756
		19.7395	0.670822
		19.737	0.686686
		19.8184	0.704816
		19.8184	0.704816
		19.8605	0.704816
		19.8605	0.704816
		19.8602	0.707082
		19.9869	0.704816

## Sheet: figure 12
figure 12
DHAP
0.5ml/min-unshear		1ml/min-unshear		3ml/min-unshear		0.5ml/min-sheared
Injection volume	pressure	Injection volume	pressure	Injection volume	pressure	Injection volume	pressure
0	0.00933331	0	0.0133333	0	0.0384462	0	0.0270748
0.288462	0.0233333	0.288462	0.0333333	0.288462	0.0672326	0.29	0.0473469
0.576923	0.0330476	0.576923	0.0472109	0.576923	0.105293	0.58	0.0741497
0.865385	0.0330476	0.865385	0.0472109	0.865385	0.143545	0.87	0.101088
1.15385	0.052	1.15385	0.0742857	1.15385	0.162479	1.16	0.114422
1.44231	0.0566667	1.44231	0.0809524	1.44231	0.181605	1.45	0.127891
1.73077	0.0707616	1.73077	0.101088	1.73077	0.210198	1.74	0.148027
2.01923	0.0850479	2.01923	0.121497	2.01923	0.239178	2.03	0.168435
2.30769	0.108476	2.30769	0.154966	2.30769	0.267771	2.32	0.188571
2.59615	0.113143	2.59615	0.161633	2.59615	0.296171	2.61	0.208571
2.88462	0.127333	2.88462	0.181905	2.88462	0.334231	2.9	0.235374
3.17308	0.146191	3.17308	0.208844	3.17308	0.372484	3.19	0.262313
3.46154	0.155619	3.46154	0.222313	3.46154	0.419817	3.48	0.295646
3.75	0.174381	3.75	0.249116	3.75	0.458071	3.77	0.322585
4.03846	0.193333	4.03846	0.27619	4.03846	0.515064	4.06	0.362721
4.32692	0.216857	4.32692	0.309796	4.32692	0.553317	4.35	0.38966
4.61538	0.226286	4.61538	0.323265	4.61538	0.591184	4.64	0.416327
4.90385	0.235619	4.90385	0.336599	4.90385	0.610503	4.93	0.429932
5.19231	0.254381	5.19231	0.363401	5.19231	0.667497	5.22	0.470068
5.48077	0.268571	5.48077	0.383673	5.48077	0.69609	5.51	0.490204
5.76923	0.282571	5.76923	0.403673	5.76923	0.724683	5.8	0.51034
6.05769	0.296762	6.05769	0.423946	6.05769	0.753276	6.09	0.530476
6.34615	0.310953	6.34615	0.444218	6.34615	0.781869	6.38	0.550612
6.63462	0.325143	6.63462	0.46449	6.63462	0.829783	6.67	0.584354
6.92308	0.344	6.92308	0.491429	6.92308	0.8571	6.96	0.62449
7.21154	0.37807	7.21154	0.5401	7.21154	0.8124	7.25	0.651293
7.5	0.36218	7.5	0.5174	7.5	0.978	7.54	0.698367
7.78846	0.37667	7.78846	0.5381	7.78846	0.8814	7.83	0.711837
8.07692	0.36029	8.07692	0.5147	8.07692	0.9415	8.12	0.745442
8.36538	0.381809	8.36538	0.545442	8.36538	0.9614	8.41	0.765714
8.65385	0.41447	8.65385	0.5921	8.65385	0.9147	8.7	0.792517
8.94231	0.3899	8.94231	0.557	8.94231	0.9221	8.99	0.799728
9.23077	0.424285	9.23077	0.606122	9.23077	0.9747	9.28	0.8
9.51923	0.40488	9.51923	0.5784	9.51923	0.9345	9.57	0.813605
9.80769	0.40334	9.80769	0.5762	9.80769	0.9415	9.86	0.814286
10.0962	0.45346	10.0962	0.6478	10.0962	1.124	10.15	0.814694
10.3846	0.480857	10.3846	0.686939	10.3846	1.1245	10.44	0.815374
10.6731	0.52164	10.6731	0.7452	10.6731	1.2245	10.73	0.815782
10.9615	0.49981	10.9615	0.714014	10.9615	1.07102	11.02	0.823129
11.25	0.52787	11.25	0.7541	11.25	1.124	11.31	0.823401
11.5385	0.4998	11.5385	0.714	11.5385	1.014	11.6	0.817279
11.8269	0.528381	11.8269	0.75483	11.8269	1.13224	11.89	0.818231
12.1154	0.52647	12.1154	0.7521	12.1154	1.101	12.18	0.819184
12.4038	0.53557	12.4038	0.7651	12.4038	1.14765	12.47	0.819728
12.6923	0.558964	12.6923	0.79852	12.6923	1.19778	12.76	0.820544
12.9808	0.56868	12.9808	0.8124	12.9808	1.23145	13.05	0.821361
13.2692	0.609238	13.2692	0.87034	13.2692	1.2345	13.34	0.815374
13.5577	0.611905	13.5577	0.87415	13.5577	1.2867	13.63	0.829252
13.8462	0.569975	13.8462	0.81425	13.8462	1.2447	13.92	0.830068
14.1346	0.57687	14.1346	0.8241	14.1346	1.2387	14.21	0.837415
14.4231	0.599998	14.4231	0.85714	14.4231	1.2514	14.5	0.831293
14.7115	0.643905	14.7115	0.919864	14.7115	1.2974	14.79	0.831429
15	0.680477	15	0.97211	15	1.2341	15.08	0.831837
15.2885	0.664664	15.2885	0.94952	15.2885	1.3154	15.37	0.826122
15.5769	0.63189	15.5769	0.9027	15.5769	1.359	15.66	0.833061
15.8654	0.654762	15.8654	0.935374	15.8654	1.3241	15.95	0.833605
16.1538	0.673619	16.1538	0.962313	16.1538	1.3714	16.24	0.834286
16.4423	0.648143	16.4423	0.925918	16.4423	1.3102	16.53	0.835782
16.7308	0.6823	16.7308	0.9619	16.7308	1.3987	16.82	0.830068
17.0192	0.687	17.0192	0.916327	17.0192	1.4521	17.11	0.837415
17.3077	0.687	17.3077	0.88007	17.3077	1.4125	17.4	0.838231
17.5962	0.687	17.5962	0.93714	17.5962	1.4874	17.69	0.825714
17.8846	0.687	17.8846	0.95321	17.8846	1.5124	17.98	0.826259
18.1731	0.687	18.1731	0.9782	18.1731	1.49	18.27	0.827075
18.4615	0.687	18.4615	1.03837	18.4615	1.52	18.56	0.827891
18.75	0.687	18.75	0.9925	18.75	1.54	18.85	0.822585
19.0385	0.687	19.0385	1.05224	19.0385	1.56	19.14	0.823673
19.3269	0.687	19.3269	1.014	19.3269	1.51	19.43	0.824218
19.6154	0.687	19.6154	1.0578	19.6154	1.6102	19.72	0.824762
19.9038	0.687	19.9038	1.09469	19.9038	1.623	20.01	0.825034
20.1923	0.687	20.1923	1.10844	20.1923	1.635	20.3	0.82585
20.4808	0.687	20.4808	1.12204	20.4808	1.6745	20.59	0.826259
20.7692	0.69	20.7692	1.12272	20.7692	1.6524	20.88	0.826939
21.0577	0.71	21.0577	1.12952	21.0577	1.6874
21.3462	0.71597	21.3462	1.13646	21.3462	1.6247
21.6346	0.724544	21.6346	1.15007	21.6346	1.6941
21.9231	0.728998	21.9231	1.15714	21.9231	1.6874
22.2115	0.737572	22.2115	1.17075	22.2115	1.7124
22.5	0.742115	22.5	1.17796	22.5	1.7245
22.7885	0.746487	22.7885	1.1849	22.7885	1.7368
23.0769	0.755143	23.0769	1.19864	23.0769	1.7345
23.3654	0.768083	23.3654	1.21918	23.3654	1.7364
23.6538	0.776828	23.6538	1.23306	23.6538	1.7368
23.9423	0.781288	23.9423	1.24014	23.9423	1.7201
24.2308	0.789944	24.2308	1.25388	24.2308	1.7562
24.5192	0.798689	24.5192	1.26776	24.5192	1.7458
24.8077	0.807427	24.8077	1.28163	24.8077	1.7569
25.0962	0.807427	25.0962	1.28163	25.0962	1.7587
25.3846	0.807773	25.3846	1.28218	25.3846	1.7624
25.6731	0.812398	25.6731	1.28952	25.6731	1.7601
25.9615	0.812914	25.9615	1.29034	25.9615	1.7598
26.25	0.813254	26.25	1.29088	26.25	1.7625
26.5385	0.813601	26.5385	1.29143	26.5385	1.7632
26.8269	0.809997	26.8269	1.28571	26.8269	1.7684
27.1154	0.810514	27.1154	1.28653	27.1154	1.7721

## Sheet: figure 13 and figure 14
figure 13
DHAP
Injection velocity,mL/min	RF-sheared	RF-unshear	RRF-sheared	RRF-unshear
0.1	1744.51	2132	419.288	754
0.25	890.403	1987	199.024	243
0.5	472.963	1774	94.714	124
0.75	377.393	1523	70.2482	89
1	270.349	1241	52.2231	74
2	160.327	947	26.7511	56
3	110.531	798	21.3401	38
5	84.8561	562	12.6849	29
8	58.4702	354	8.42685	21
10	56.169	241	6.99235	15
figure 14
HMPAM
Injection velocity,mL/min	RF-sheared	RF-unshear	RRF-sheared	RRF-unshear
0.1	582.449	1254	75.2069	142
0.25	256.718	758	33.1906	78
0.5	152.322	452	20.4055	54
0.75	108.921	345	15.1306	34
1	87.0686	201	12.5517	21
2	51.5952	142	9.96916	14
3	42.7351	98	7.67123	11
5	29.4012	78	5.47418	9
8	24.3023	56	4.36466	7
10	22.508	49	3.75939	6
